# Supplementary material for: Non-Restorative Low Anterior Resection Is Associated with Poor Intermediate-Term Oncological Outcomes in MRI-Defined Rectal Cancer
Source: Cancers (Basel). 2025 Sep 19;17(18):3074. doi: 10.3390/cancers17183074 (PMC12468712; doi:10.3390/cancers17183074)
Supplement: Supplementary file 1 [file cancers-17-03074-s001.zip]

Archive with 1 entries (1 files):
- cancers-3820514-supplementary.pdf
